# Supplementary material for: Whole Cow’s Milk but Not Lactose Can Induce Symptoms in Patients with Self-Reported Milk Intolerance: Evidence of Cow’s Milk Sensitivity in Adults
Source: Nutrients. 2021 Oct 27;13(11):3833. doi: 10.3390/nu13113833 (PMC8621065; doi:10.3390/nu13113833)
Supplement: Supplementary file 1 [file nutrients-13-03833-s001.zip]

Archive with 3 entries (2 files):
- nutrients-1427360-supplementary/
- nutrients-1427360-supplementary/Carroccio et al - Supplementary File 1 October 1 2021.pdf
- nutrients-1427360-supplementary/Carroccio et al - Supplementary file 2 October 1 2021.jpg
